# Supplementary material for: Causal Relationship Between Gut Microbiota and Autoimmune Diseases: A Two-Sample Mendelian Randomization Study
Source: Front Immunol. 2022 Jan 24;12:746998. doi: 10.3389/fimmu.2021.746998 (PMC8819003; doi:10.3389/fimmu.2021.746998)
Supplement: Supplementary file 1 [file Table_1.xlsx]

## Sheet: Supplementary Table 1
Supplementary Table 1. Detailed information of instrumental variables used in MR analyses
Trait	Bacterial taxa	SNP	Effect allele	Other allele	Exposure (bacterial taxa)			Outcome (ADs traits)
					Beta	SE	P-value	Beta	SE	P-value
SLE	Bifidobacterium	rs182549	C	T	0.119703	0.0127294	1.28e-20	-0.0725707	0.0339834	0.0327221
SLE	Bifidobacterium	rs4954567	T	G	0.0731025	0.0126388	7.93e-09	-0.040822	0.035776	0.253851
SLE	Bifidobacterium	rs6723108	T	G	0.0768795	0.0121797	8.12e-11	-0.0582689	0.029436	0.0477587
SLE	Bifidobacterium	rs6759321	T	G	0.101766	0.0127587	4.6e-15	-0.0725707	0.035767	0.04246
SLE	Bifidobacterium	rs7322849	T	C	0.112428	0.0201813	1.08e-08	0.0295588	0.0435717	0.497522
SLE	Bifidobacterium	rs7570971	A	C	0.113335	0.0125748	2.01e-19	-0.0943107	0.0347938	0.00671697
SLE	Ruminococcus1	rs895733	G	T	-0.0638876	0.0110302	7.05e-09	-0.0198026	0.0301934	0.511915
SLE	Intestinibacter	rs10805326	G	A	0.0775151	0.0139665	3.55e-08	-0.0100503	0.0186962	0.590881
SLE	Enterorhabdus	rs12647099	G	A	-0.0959507	0.0162675	3.9e-09	0.00995033	0.0246575	0.68655
SLE	Streptococcus	rs11110138	C	T	-0.115085	0.020306	2.28e-08	-0.0304592	0.0600899	0.612229
SLE	Streptococcus	rs11110282	A	G	-0.134637	0.022297	2.97e-09	-0.0100503	0.0710774	0.887554
SLE	RuminococcaceaeUCG013	rs12781711	C	T	-0.0656129	0.0117477	2.55e-08	-0.0304592	0.0309379	0.324856
SLE	Eubacteriumcoprostanoligenes	rs17159861	C	T	0.0962228	0.0168388	1.04e-08	-0.0202027	0.0456553	0.658124
SLE	Ruminococcus	rs35866622	T	C	-0.0612024	0.0109421	2.21e-08	-0.105361	0.0308976	0.000649664
SLE	Allisonella	rs602075	A	G	0.168974	0.0296976	3.57e-08	0.0582689	0.0308596	0.0589996
SLE	Tyzzerella3	rs67476743	T	G	0.132164	0.022208	3.74e-09	0.0487902	0.0296141	0.0994486
SLE	Romboutsia	rs61841503	G	A	0.092888	0.0171454	4e-08	0.0676586	0.0403074	0.0932368
SLE	Erysipelatoclostridium	rs7221249	A	G	0.0839861	0.0142741	4.31e-09	0.0100503	0.0438769	0.818824
SLE	Oxalobacter	rs736744	C	T	0.117882	0.0211262	2.57e-08	0.0198026	0.0290489	0.495429
RA	Bifidobacterium	rs12465802	A	G	0.111967	0.0126554	1.73e-18	0.00995033	0.0206555	0.63
RA	Bifidobacterium	rs1375131	C	T	0.112106	0.0125611	1.02e-18	-0.00995033	0.0219285	0.65
RA	Bifidobacterium	rs309134	A	G	0.107483	0.0131553	1.32e-15	-0.0100503	0.0202689	0.62
RA	Bifidobacterium	rs6738563	T	G	0.0755001	0.012026	1.12e-10	-0.0100503	0.025198	0.69
RA	Bifidobacterium	rs7322849	T	C	0.112428	0.0201813	1.08e-08	0.0295588	0.0438239	0.5
RA	Intestinibacter	rs10805326	G	A	0.0775151	0.0139665	3.55e-08	0.040822	0.0221226	0.065
RA	Enterorhabdus	rs12647099	G	A	-0.0959507	0.0162675	3.9e-09	0.0202027	0.0161162	0.21
RA	Streptococcus	rs11110283	A	C	-0.13589	0.0227359	3.74e-09	0.00995033	0.0607994	0.87
RA	Streptococcus	rs7967270	C	A	-0.116169	0.0203011	1.74e-08	0.0202027	0.043196	0.64
RA	Ruminococcus1	rs12420703	C	T	-0.0607246	0.0110014	3.04e-08	-0.00995033	0.0312276	0.75
RA	RuminococcaceaeUCG013	rs12781711	C	T	-0.0656129	0.0117477	2.55e-08	-0.0392207	0.0234912	0.095
RA	Eubacteriumcoprostanoligenes	rs17159861	C	T	0.0962228	0.0168388	1.04e-08	0.0202027	0.0321696	0.53
RA	Ruminococcus	rs2287922	A	G	-0.0585446	0.0107108	4.9e-08	-0.0100503	0.0291208	0.73
RA	Tyzzerella3	rs67476743	T	G	0.132164	0.022208	3.74e-09	-0.040822	0.0283578	0.15
RA	Romboutsia	rs61841503	G	A	0.092888	0.0171454	4e-08	-0.0295588	0.0205336	0.15
RA	Erysipelatoclostridium	rs7221249	A	G	0.0839861	0.0142741	4.31e-09	0.00995033	0.0179809	0.58
RA	Oxalobacter	rs736744	C	T	0.117882	0.0211262	2.57e-08	-0.0295588	0.0210372	0.16
IBD	Bifidobacterium	rs13427494	A	G	0.0963636	0.0168657	3.69e-09	0.0195	0.0194	0.3158
IBD	Bifidobacterium	rs182549	C	T	0.119703	0.0127294	1.28e-20	0.0135	0.0148	0.3608
IBD	Bifidobacterium	rs4954567	T	G	0.0731025	0.0126388	7.93e-09	0.0122	0.014	0.3835
IBD	Bifidobacterium	rs6723108	T	G	0.0768795	0.0121797	8.12e-11	0.0092	0.0133	0.4871
IBD	Bifidobacterium	rs7322849	T	C	0.112428	0.0201813	1.08e-08	0.041	0.0247	0.09639
IBD	Bifidobacterium	rs7570971	A	C	0.113335	0.0125748	2.01e-19	0.0195	0.0146	0.1822
IBD	Ruminococcus1	rs895733	G	T	-0.0638876	0.0110302	7.05e-09	0.0155	0.0127	0.2253
IBD	Enterorhabdus	rs12647099	G	A	-0.0959507	0.0162675	3.9e-09	-0.0178	0.0124	0.1525
IBD	Streptococcus	rs11110138	C	T	-0.115085	0.020306	2.28e-08	-0.0072	0.0226	0.7506
IBD	Streptococcus	rs11110281	T	C	-0.137519	0.0227398	2.58e-09	0.0272	0.025	0.2762
IBD	RuminococcaceaeUCG013	rs12781711	C	T	-0.0656129	0.0117477	2.55e-08	0.0042	0.0132	0.7496
IBD	Eubacteriumcoprostanoligenes	rs17159861	C	T	0.0962228	0.0168388	1.04e-08	0.0059	0.0198	0.7651
IBD	Allisonella	rs602075	A	G	0.168974	0.0296976	3.57e-08	-0.008	0.0142	0.5711
IBD	Ruminococcus	rs35866622	T	C	-0.0612024	0.0109421	2.21e-08	-0.0466	0.0127	0.0002302
IBD	Tyzzerella3	rs67476743	T	G	0.132164	0.022208	3.74e-09	0.0281	0.0151	0.06157
IBD	Romboutsia	rs61841503	G	A	0.092888	0.0171454	4e-08	0.0083	0.017	0.6252
IBD	Erysipelatoclostridium	rs7221249	A	G	0.0839861	0.0142741	4.31e-09	-0.0248	0.0128	0.05222
IBD	Oxalobacter	rs736744	C	T	0.117882	0.0211262	2.57e-08	-0.0091	0.0127	0.4754
MS	Bifidobacterium	rs182549	C	T	0.119703	0.0127294	1.28e-20	0.0553013	0.0249173	0.02646
MS	Bifidobacterium	rs4954567	T	G	0.0731025	0.0126388	7.93e-09	0.0373904	0.0242562	0.1232
MS	Bifidobacterium	rs6723108	T	G	0.0768795	0.0121797	8.12e-11	0.030253	0.022078	0.1706
MS	Bifidobacterium	rs6759321	T	G	0.101766	0.0127587	4.6e-15	0.0352128	0.0257456	0.1714
MS	Bifidobacterium	rs7322849	T	C	0.112428	0.0201813	1.08e-08	-0.0028958	0.0307614	0.925
MS	Bifidobacterium	rs7570971	A	C	0.113335	0.0125748	2.01e-19	0.0287082	0.0262111	0.2734
MS	Ruminococcus1	rs895733	G	T	-0.0638876	0.0110302	7.05e-09	0.0141001	0.0168177	0.4018
MS	Intestinibacter	rs10805326	G	A	0.0775151	0.0139665	3.55e-08	-0.0202927	0.0178049	0.2544
MS	Enterorhabdus	rs12647099	G	A	-0.0959507	0.0162675	3.9e-09	-0.0141987	0.016507	0.3897
MS	Streptococcus	rs11110138	C	T	-0.115085	0.020306	2.28e-08	-0.0230327	0.0300176	0.4429
MS	Streptococcus	rs11110281	T	C	-0.137519	0.0227398	2.58e-09	-0.0202927	0.0334352	0.5439
MS	RuminococcaceaeUCG013	rs12781711	C	T	-0.0656129	0.0117477	2.55e-08	-0.0119714	0.0175071	0.4941
MS	Eubacteriumcoprostanoligenes	rs17159861	C	T	0.0962228	0.0168388	1.04e-08	-0.0348844	0.0277184	0.2082
MS	Ruminococcus	rs35866622	T	C	-0.0612024	0.0109421	2.21e-08	-0.0649447	0.0171369	0.0001508
MS	Allisonella	rs602075	A	G	0.168974	0.0296976	3.57e-08	0.00110061	0.0197236	0.9555
MS	Tyzzerella3	rs67476743	T	G	0.132164	0.022208	3.74e-09	-0.022055	0.0306717	0.4721
MS	Romboutsia	rs61841503	G	A	0.092888	0.0171454	4e-08	0.00856323	0.0223332	0.7014
MS	Erysipelatoclostridium	rs7221249	A	G	0.0839861	0.0142741	4.31e-09	0.00059982	0.0161648	0.9704
MS	Oxalobacter	rs736744	C	T	0.117882	0.0211262	2.57e-08	0.0174514	0.0169042	0.3019
T1D	Bifidobacterium	rs12465802	A	G	0.111967	0.0126554	1.73e-18	0.0640071	0.0200022	0.00137428
T1D	Bifidobacterium	rs6723108	T	G	0.0768795	0.0121797	8.12e-11	0.034981	0.0189897	0.0654598
T1D	Bifidobacterium	rs6727889	T	C	0.0916947	0.0168738	2.37e-08	-0.027988	0.0289876	0.334286
T1D	Bifidobacterium	rs687670	C	T	0.11145	0.0129722	2.6e-17	0.0629748	0.0209916	0.0026998
T1D	Bifidobacterium	rs7570971	A	C	0.113335	0.0125748	2.01e-19	0.0620354	0.0200114	0.00193521
T1D	Streptococcus	rs11110268	C	T	-0.135165	0.0227036	4.77e-09	-0.0300469	0.0380594	0.429835
T1D	Ruminococcus	rs35866622	T	C	-0.0612024	0.0109421	2.21e-08	0.12897	0.0189956	1.12543e-11
CeD	Bifidobacterium	rs182549	C	T	0.119703	0.0127294	1.28e-20	0.0468836	0.0210144	0.02568
CeD	Bifidobacterium	rs6723108	T	G	0.0768795	0.0121797	8.12e-11	0.0170444	0.0193947	0.3795
CeD	Bifidobacterium	rs6727889	T	C	0.0916947	0.0168738	2.37e-08	0.0207825	0.0268549	0.439
CeD	Bifidobacterium	rs7570971	A	C	0.113335	0.0125748	2.01e-19	0.0430595	0.0204679	0.0354
CeD	Streptococcus	rs11110268	C	T	-0.135165	0.0227036	4.77e-09	-0.0195906	0.0375951	0.6023
CeD	Ruminococcus	rs35866622	T	C	-0.0612024	0.0109421	2.21e-08	0.0639133	0.0184304	0.0005247
Notes: SLE: systemic lupus erythematosus; RA: rheumatoid arthritis; IBD: inflammatory bowel disease; MS: multiple sclerosis; T1D: type 1 diabetes, CeD: celiac disease. Beta: Estimate coefficient; P-value: P-value from GWAS ; SE: standard error of coefficient estimate.

## Sheet: Supplementary Table 2
Supplementary Table 2. MR analysis of all gut microbiome in the discovery samples
Trait	Bacterial taxa	NO.SNP	F-statistics	Methods	OR	95% CI	P-value
SLE	Bifidobacterium	6	2074.13	IVW	0.565	0.417-0.763	6.56e-05
				Weighted median	0.507	0.353-0.730	0.000249
				MR Egger	0.776	0.132-4.537	0.792
SLE	Ruminococcus	1	31.33	Wald ratio	5.593	2.079-15.044	0.00065
SLE	Allisonella	1	30.52	Wald ratio	1.412	0.986-2.019	0.058
SLE	Romboutsia	1	30.18	Wald ratio	2.07	0.885-4.850	0.093
SLE	Tyzzerella3	1	34.88	Wald ratio	1.446	0.932-2.244	0.099
SLE	RuminococcaceaeUCG013	1	31.05	Wald ratio	1.591	0.631-4.008	0.324
SLE	Oxalobacter	1	31.11	Wald ratio	1.183	0.730-1.917	0.495
SLE	Ruminococcus1	1	33.56	Wald ratio	1.363	0.539-3.442	0.512
SLE	Intestinibacter	1	30.42	Wald ratio	0.878	0.547-1.409	0.591
SLE	Streptococcus	2	135.19	IVW	1.186	0.72-2.455	0.646
SLE	Eubacteriumcoprostanoligenes	1	32.8	Wald ratio	0.811	0.319-2.054	0.658
SLE	Enterorhabdus	1	34.76	Wald ratio	0.901	0.544-1.491	0.686
SLE	Erysipelatoclostridium	1	34.54	Wald ratio	1.127	0.404-3.138	0.819
RA	Intestinibacter	1	30.42	Wald ratio	1.693	0.967-2.962	0.065
RA	RuminococcaceaeUCG013	1	31.05	Wald ratio	1.818	0.901-3.667	0.095
RA	Tyzzerella3	1	34.88	Wald ratio	0.734	0.482-1.118	0.15
RA	Romboutsia	1	30.19	Wald ratio	0.727	0.471-1.121	0.15
RA	Oxalobacter	1	31.11	Wald ratio	0.778	0.548-1.104	0.16
RA	Enterorhabdus	1	34.76	Wald ratio	0.81	0.582-1.125	0.21
RA	Bifidobacterium	5	1491.92	IVW	0.982	0.806-1.195	0.856
				Weighted median	0.915	0.719-1.163	0.469
				MR-Egger	1.378	0.296-6.397	0.71
RA	Eubacteriumcoprostanoligenes	1	32.8	Wald ratio	1.234	0.640-2.375	0.53
RA	Erysipelatoclostridium	1	34.54	Wald ratio	1.126	0.739-1.712	0.58
RA	Streptococcus	2	135.82	IVW	0.876	0.499-1.533	0.642
RA	Ruminococcus	1	29.78	Wald ratio	1.187	0.447-3.147	0.73
RA	Ruminococcus1	1	30.71	Wald ratio	1.178	0.429-3.227	0.75
MS	Ruminococcus	1	31.33	Wald ratio	2.89	1.669-5.003	0.000151
MS	Bifidobacterium	6	2074.13	IVW	1.384	1.128-1.698	0.00183
				Weighted median	1.439	1.103-1.877	0.00719
				MR-Egger	1.024	0.348-3.011	0.967
MS	Eubacteriumcoprostanoligenes	1	32.8	Wald ratio	0.696	0.395-1.224	0.208
MS	Intestinibacter	1	30.42	Wald ratio	0.77	0.490-1.207	0.254
MS	Oxalobacter	1	31.11	Wald ratio	1.156	0.875-1.536	0.302
MS	Streptococcus	2	131.81	IVW	1.188	0.838-1.683	0.333
MS	Enterorhabdus	1	34.76	Wald ratio	1.159	0.827-1.624	0.39
MS	Ruminococcus1	1	33.56	Wald ratio	0.802	0.478-1.343	0.402
MS	Tyzzerella3	1	34.88	Wald ratio	0.846	0.537-1.334	0.472
MS	RuminococcaceaeUCG013	1	31.05	Wald ratio	1.2	0.711-2.025	0.494
MS	Romboutsia	1	30.18	Wald ratio	1.096	0.684-1.757	0.701
MS	Allisonella	1	30.52	Wald ratio	1.007	0.800-1.265	0.956
MS	Erysipelatoclostridium	1	34.54	Wald ratio	1.007	0.690-1.469	0.97
IBD	Ruminococcus	1	31.33	Wald ratio	2.141	1.425-3.216	0.000243
IBD	Bifidobacterium	6	1905.96	IVW	1.182	1.039-1.345	0.011
				Weighted median	1.182	1.009-1.384	0.037
				MR-Egger	1.226	0.641-2.344	0.57
IBD	Erysipelatoclostridium	1	34.54	Wald ratio	0.744	0.552-1.003	0.053
IBD	Tyzzerella3	1	34.53	Wald ratio	1.237	0.988-1.547	0.063
IBD	Enterorhabdus	1	34.74	Wald ratio	1.204	0.934-1.551	0.151
IBD	Ruminococcus1	1	33.56	Wald ratio	0.785	0.531-1.158	0.222
IBD	Oxalobacter	1	31.11	Wald ratio	0.926	0.749-1.143	0.474
IBD	Streptococcus	2	136.28	IVW	0.925	0.712-1.202	0.561
IBD	Allisonella	1	30.52	Wald ratio	0.954	0.808-1.125	0.573
IBD	Romboutsia	1	30.18	Wald ratio	1.093	0.763-1.565	0.625
IBD	RuminococcaceaeUCG013	1	31.05	Wald ratio	0.938	0.632-1.391	0.75
IBD	Eubacteriumcoprostanoligenes	1	32.8	Wald ratio	1.063	0.710-1.591	0.766
T1D	Ruminococcus	1	27.47	Wald ratio	0.122	0.066-0.223	1.13e-11
T1D	Bifidobacterium	5	1804.95	IVW	1.605	1.339-1.922	2.79e-07
				Weighted median	1.745	1.405-2.166	4.66e-07
				MR Egger	3.046	0.580-15.992	0.279
T1D	Streptococcus	1	33.55	Wald ratio	1.249	0.719-2.169	0.43
CeD	Ruminococcus	1	34.32	Wald ratio	0.352	0.195-0.635	0.000524
CeD	Bifidobacterium	4	981.22	IVW	1.401	1.139-1.721	0.00135
				Weighted median	1.463	1.149-1.862	0.00196
				MR Egger	2.079	0.646-6.680	0.344
CeD	Streptococcus	1	31.33	Wald ratio	1.156	0.670-1.994	0.6023
Notes: No. SNP is the number of SNPs being used as IVs, IVW: inverse-variance weighted, OR: odds ratio, CI: confidence interval, significant P-value were marked in bold. SLE: systemic lupus erythematosus, RA: rheumatoid arthritis, IBD: inflammatory bowel disease, MS: multiple sclerosis, T1D: type 1 diabetes, CeD: celiac disease.

## Sheet: Supplementary Table 3
Supplementary Table 3. The heterogeneity results from the Cochran's Q test
Trait	Bacterial taxa	Q	P-value
SLE	Bifidobacterium	5.771	0.329
	Streptococcus	0.065	0.798
MS	Bifidobacterium	2.552	0.769
	Streptococcus	0.022	0.883
IBD	Bifidobacterium	1.109	0.953
	Streptococcus	0.947	0.331
RA	Bifidobacterium	1.075	0.783
	Streptococcus	1.265	0.867
T1D	Bifidobacterium	2.101	0.717
CeD	Bifidobacterium	0.504	0.918
Notes: SLE: systemic lupus erythematosus, MS: multiple sclerosis, IBD: inflammatory bowel disease, RA: rheumatoid arthritis, T1D: type 1 diabetes, CeD: celiac disease.

## Sheet: Supplementary Table 4
Supplementary Table 4. Directional pleiotropy results from Egger intercept analysis
Outcome	Bacterial taxa	Egger_intercept	SE	P-value
T1D	Bifidobacterium	-0.0665	0.0867	0.4992
CeD	Bifidobacterium	-0.0409	0.0608	0.5701
Notes: T1D: type 1 diabetes; CeD: celiac disease.

## Sheet: Supplementary Table 5
Supplementary Table 5. Detailed information of instrumental variables used in reverse MR analyses
Trait	Bacterial taxa	SNP	Effect allele	Other allele	Exposure (ADs traits)			Outcome (Bifidobacterium)
					Beta	SE	P-value	Beta	SE	P-value
T1D	Bifidobacterium	rs10974435	C	T	-0.127265	0.0220221	7.51509e-09	0.00283753	0.0117184	0.846549
T1D	Bifidobacterium	rs11066188	A	G	0.241219	0.0222449	2.1344e-27	0.00844581	0.0120381	0.542133
T1D	Bifidobacterium	rs11066320	A	G	0.224583	0.022167	4.00913e-24	0.0123377	0.0119836	0.333954
T1D	Bifidobacterium	rs11203203	A	G	0.162969	0.0225041	4.43011e-13	-0.0158116	0.012463	0.234301
T1D	Bifidobacterium	rs1217203	A	G	0.296543	0.0250765	2.88074e-32	-0.0248775	0.0135089	0.0618589
T1D	Bifidobacterium	rs12416116	A	C	-0.166291	0.0248927	2.38463e-11	-0.000499346	0.0127816	0.991392
T1D	Bifidobacterium	rs12719030	C	T	0.128305	0.0220065	5.53166e-09	-0.0150066	0.011736	0.194747
T1D	Bifidobacterium	rs12927355	T	C	-0.210474	0.0240923	2.41198e-18	0.00369444	0.012562	0.706533
T1D	Bifidobacterium	rs1468176	G	A	0.13837	0.0221677	4.32117e-10	-0.0076645	0.0120638	0.530977
T1D	Bifidobacterium	rs151233	T	C	0.199343	0.0312703	1.83182e-10	-0.0282593	0.0183815	0.131352
T1D	Bifidobacterium	rs1893217	G	A	0.244748	0.028065	2.76323e-18	0.0101046	0.0158275	0.50898
T1D	Bifidobacterium	rs2045258	G	A	0.137324	0.0220693	4.89624e-10	0.00549923	0.0117821	0.635306
T1D	Bifidobacterium	rs2111485	A	G	-0.174592	0.0227288	1.57217e-14	0.00471659	0.0119504	0.6887
T1D	Bifidobacterium	rs2250261	C	T	0.161779	0.029228	3.11141e-08	-0.00632128	0.0157909	0.698482
T1D	Bifidobacterium	rs2304256	A	C	-0.156186	0.0247594	2.82375e-10	-0.00298739	0.0132151	0.90588
T1D	Bifidobacterium	rs2476601	A	G	0.678287	0.032635	6.03358e-96	-0.0210131	0.0206363	0.331191
T1D	Bifidobacterium	rs2611215	T	C	0.189049	0.0295351	1.54545e-10	0.0150187	0.0153859	0.395773
T1D	Bifidobacterium	rs3024493	A	C	-0.183803	0.0315235	5.52108e-09	-0.00282163	0.0163671	0.841092
T1D	Bifidobacterium	rs3087243	A	G	-0.183562	0.0222575	1.6215e-16	0.0110472	0.0118008	0.374728
T1D	Bifidobacterium	rs3184504	C	T	-0.288749	0.0222094	1.20413e-38	-0.00381975	0.0118359	0.782028
T1D	Bifidobacterium	rs34593439	A	G	-0.279846	0.0381998	2.3737e-13	-0.0110118	0.0199222	0.556146
T1D	Bifidobacterium	rs3842727	G	T	-0.745283	0.0274665	3.88628e-162	0.00541067	0.0129192	0.67935
T1D	Bifidobacterium	rs4238595	A	G	0.131116	0.0233745	2.03078e-08	0.00376954	0.0128617	0.730955
T1D	Bifidobacterium	rs4378452	C	T	0.159309	0.0226049	1.82132e-12	0.00506221	0.012355	0.647573
T1D	Bifidobacterium	rs4766897	T	C	0.211799	0.0230439	3.88754e-20	0.00805305	0.0126234	0.539029
T1D	Bifidobacterium	rs516246	C	T	-0.146183	0.0217725	1.89235e-11	0.0182322	0.0117369	0.132218
T1D	Bifidobacterium	rs56994090	C	T	-0.135133	0.0224271	1.68674e-09	0.00139985	0.0118151	0.876975
T1D	Bifidobacterium	rs5752973	A	G	0.126721	0.0220148	8.60515e-09	-0.0109385	0.0119476	0.370375
T1D	Bifidobacterium	rs60918750	T	G	-0.199061	0.0338164	3.9442e-09	-0.00738659	0.0177638	0.63652
T1D	Bifidobacterium	rs61839660	T	C	-0.50071	0.0419203	6.95032e-33	-0.0059728	0.022639	0.774155
T1D	Bifidobacterium	rs6827756	T	C	0.164158	0.022686	4.61837e-13	0.0131294	0.011933	0.279458
T1D	Bifidobacterium	rs6836189	G	A	0.15315	0.0224345	8.69869e-12	0.0177741	0.0117924	0.133121
T1D	Bifidobacterium	rs72928038	A	G	0.192272	0.0277804	4.48008e-12	0.00718494	0.0158979	0.635428
T1D	Bifidobacterium	rs773588	C	A	0.202696	0.0239633	2.70616e-17	-0.0101547	0.013094	0.453778
T1D	Bifidobacterium	rs8056814	A	G	0.320125	0.0375423	1.50124e-17	-0.0323571	0.0198614	0.0813747
T1D	Bifidobacterium	rs877636	G	A	0.21382	0.0228348	7.69288e-21	0.000694901	0.0124846	0.956747
T1D	Bifidobacterium	rs9491653	A	G	-0.123638	0.022073	2.12753e-08	0.000902189	0.0118026	0.914598
T1D	Bifidobacterium	rs9585056	C	T	0.142974	0.0248248	8.44485e-09	-0.00104449	0.0135209	0.959438
T1D	Bifidobacterium	rs977986	T	G	0.186977	0.0302353	6.24716e-10	-0.0121351	0.0157226	0.344469
CeD	Bifidobacterium	rs1018326	C	T	0.151862	0.0185859	3.063e-16	-0.00123127	0.011824	0.930368
CeD	Bifidobacterium	rs10456362	A	G	0.852712	0.0245745	1e-200	0.00594051	0.0166882	0.762275
CeD	Bifidobacterium	rs10498722	T	C	0.508022	0.0306825	1.417e-61	-0.012599	0.0213675	0.581009
CeD	Bifidobacterium	rs1050976	T	C	-0.111043	0.0184718	1.838e-09	-0.00962177	0.0117477	0.406228
CeD	Bifidobacterium	rs10513548	C	A	-0.185848	0.0339089	4.234e-08	-0.00390266	0.0207177	0.817252
CeD	Bifidobacterium	rs10800746	T	C	-0.112161	0.0201423	2.57e-08	-0.0324384	0.012759	0.0105201
CeD	Bifidobacterium	rs10892258	A	G	-0.149545	0.0222311	1.734e-11	-0.0155721	0.013897	0.270839
CeD	Bifidobacterium	rs10946938	C	A	-0.211586	0.0224621	4.525e-21	0.0137374	0.0134091	0.333173
CeD	Bifidobacterium	rs11066320	A	G	0.138892	0.0187119	1.148e-13	0.0123377	0.0119836	0.333954
CeD	Bifidobacterium	rs1107943	C	T	0.19967	0.0346075	7.948e-09	-0.014965	0.0230567	0.558334
CeD	Bifidobacterium	rs11158	T	G	1.39624	0.0362968	1e-200	0.00566006	0.0224375	0.844503
CeD	Bifidobacterium	rs11801183	T	C	-0.138343	0.0245229	1.687e-08	-0.0253892	0.0154002	0.0946237
CeD	Bifidobacterium	rs11851414	C	T	0.120446	0.0220512	4.705e-08	-0.0169065	0.0143138	0.197804
CeD	Bifidobacterium	rs11875687	C	T	0.159565	0.0250579	1.917e-10	0.0149313	0.0153372	0.364491
CeD	Bifidobacterium	rs12068671	C	T	-0.156654	0.0244153	1.397e-10	0.00774105	0.0155406	0.610359
CeD	Bifidobacterium	rs1233405	C	T	-0.384487	0.019052	1.441e-90	0.000787835	0.0118548	0.940107
CeD	Bifidobacterium	rs1250552	G	A	-0.154784	0.0185777	7.969e-17	0.0101268	0.0117073	0.413379
CeD	Bifidobacterium	rs13003464	G	A	0.153579	0.0188934	4.339e-16	0.00742799	0.0122279	0.534553
CeD	Bifidobacterium	rs1311918	T	C	1.2346	0.0320947	1e-200	0.0158215	0.0216436	0.373119
CeD	Bifidobacterium	rs13132308	G	A	-0.34899	0.0269131	1.875e-38	-0.025775	0.0166275	0.136192
CeD	Bifidobacterium	rs13151961	G	A	-0.335473	0.0267873	5.547e-36	-0.0207696	0.0166454	0.245843
CeD	Bifidobacterium	rs13198474	A	G	0.946238	0.0311831	1e-200	-0.00272107	0.023732	0.984732
CeD	Bifidobacterium	rs13203715	G	A	-0.361687	0.0309011	1.206e-31	-0.0104421	0.0174259	0.603116
CeD	Bifidobacterium	rs13215054	A	C	0.646056	0.0211152	1e-200	0.00819599	0.0139919	0.577739
CeD	Bifidobacterium	rs13219354	C	T	0.90138	0.026505	1e-200	-0.0115309	0.0190603	0.521952
CeD	Bifidobacterium	rs1323292	G	A	-0.261754	0.025293	4.234e-25	0.0139323	0.014983	0.350029
CeD	Bifidobacterium	rs1378938	A	G	0.117783	0.0204027	7.791e-09	-0.00099642	0.0128457	0.952002
CeD	Bifidobacterium	rs1405490	A	G	0.110647	0.0201491	3.988e-08	-0.00315918	0.01262	0.789472
CeD	Bifidobacterium	rs149901	T	C	0.647103	0.0212246	1e-200	0.0223503	0.0136624	0.104152
CeD	Bifidobacterium	rs16891725	T	C	0.895271	0.0263006	1e-200	-0.0020095	0.0183421	0.913335
CeD	Bifidobacterium	rs17264332	G	A	0.250759	0.0220259	4.983e-30	0.0112189	0.0151104	0.443217
CeD	Bifidobacterium	rs17475879	T	C	-0.413548	0.0403332	1.144e-24	0.0214437	0.0271668	0.380659
CeD	Bifidobacterium	rs17630235	A	G	0.151862	0.0187566	5.658e-16	0.00788065	0.0120377	0.579382
CeD	Bifidobacterium	rs17693963	C	A	1.08316	0.0281579	1e-200	0.00403356	0.0211069	0.735015
CeD	Bifidobacterium	rs182429	A	G	0.150143	0.0186583	8.486e-16	-0.00509746	0.0118176	0.657205
CeD	Bifidobacterium	rs1893592	C	A	-0.123864	0.0208749	2.963e-09	0.0126042	0.0130286	0.298676
CeD	Bifidobacterium	rs1929848	G	T	0.188966	0.026164	5.109e-13	0.0357225	0.0174818	0.0372301
CeD	Bifidobacterium	rs1980422	C	T	0.172271	0.0215795	1.427e-15	-0.0216949	0.0140512	0.109541
CeD	Bifidobacterium	rs2030519	G	A	-0.27826	0.0188629	3e-49	-0.00677466	0.0117126	0.562917
CeD	Bifidobacterium	rs209139	T	G	-0.297328	0.0419656	1.39e-12	-0.00357088	0.0298328	0.938552
CeD	Bifidobacterium	rs2097282	C	T	0.183987	0.0197345	1.13e-20	-0.00520366	0.0125381	0.650292
CeD	Bifidobacterium	rs210196	C	T	-0.185487	0.0201969	4.157e-20	0.0264909	0.0130492	0.0450991
CeD	Bifidobacterium	rs2269426	T	C	-0.768949	0.0214254	1e-200	0.0365483	0.0120384	0.00266365
CeD	Bifidobacterium	rs2281820	T	C	0.287432	0.0188391	1.474e-52	-0.0184183	0.0118926	0.131083
CeD	Bifidobacterium	rs2294478	T	G	-0.458708	0.0191851	2.438e-126	0.0150762	0.0118679	0.248718
CeD	Bifidobacterium	rs2394401	C	T	-0.279185	0.0309011	1.643e-19	0.0179369	0.0202717	0.307455
CeD	Bifidobacterium	rs2395309	G	A	0.686626	0.0221733	1e-200	0.00705993	0.0148858	0.622306
CeD	Bifidobacterium	rs241439	C	A	0.604862	0.0196473	1e-200	0.0244893	0.0119057	0.0378554
CeD	Bifidobacterium	rs2499714	T	C	0.188966	0.0305353	6.076e-10	0.00141815	0.0189227	0.898744
CeD	Bifidobacterium	rs2517425	C	A	0.836815	0.0217539	1e-200	0.00894751	0.0133704	0.362269
CeD	Bifidobacterium	rs2517582	A	G	-0.6313	0.0205793	1e-200	-0.00172401	0.0119608	0.883244
CeD	Bifidobacterium	rs2524005	T	C	0.827678	0.0225021	1e-200	0.0119694	0.0146392	0.43536
CeD	Bifidobacterium	rs2736171	C	T	-1.04185	0.0270841	1e-200	0.020771	0.0119733	0.092508
CeD	Bifidobacterium	rs29218	C	T	0.755652	0.0222178	1e-200	0.00949135	0.0140946	0.54317
CeD	Bifidobacterium	rs3094228	G	A	1.45044	0.0377057	1e-200	-0.0235502	0.0154013	0.115942
CeD	Bifidobacterium	rs3101942	C	T	-0.659712	0.020707	1e-200	0.0149482	0.0119007	0.225854
CeD	Bifidobacterium	rs3117143	A	C	1.25019	0.0324999	1e-200	0.0170269	0.0218217	0.315696
CeD	Bifidobacterium	rs3117324	C	A	0.306013	0.0187141	4.209e-60	-0.0011437	0.0118945	0.927146
CeD	Bifidobacterium	rs3130531	A	G	-0.544727	0.0204093	6.124e-157	-0.00331371	0.0122018	0.73656
CeD	Bifidobacterium	rs3130934	T	G	-0.706841	0.0224434	1e-200	0.00132565	0.0122727	0.957199
CeD	Bifidobacterium	rs3131622	A	C	-0.632805	0.0198914	1e-200	-0.00306188	0.0120659	0.7546
CeD	Bifidobacterium	rs3132584	A	C	1.05536	0.0274351	1e-200	0.00797258	0.0150695	0.502911
CeD	Bifidobacterium	rs3132645	C	T	1.39624	0.0362968	1e-200	0.00148902	0.0219662	0.972164
CeD	Bifidobacterium	rs3134942	A	C	1.92775	0.0501138	1e-200	-0.0155625	0.0177065	0.379453
CeD	Bifidobacterium	rs3184504	T	C	0.175633	0.0186829	5.419e-21	0.00381975	0.0118359	0.782028
CeD	Bifidobacterium	rs34018127	A	G	-0.367014	0.0617747	2.83e-09	-0.0592906	0.0549056	0.275547
CeD	Bifidobacterium	rs3734840	C	T	-0.434173	0.0254327	2.42e-65	-0.017146	0.0162128	0.325461
CeD	Bifidobacterium	rs3857546	T	C	0.771496	0.0250418	1e-200	0.00510304	0.0183291	0.705468
CeD	Bifidobacterium	rs3869145	T	C	-0.554778	0.0587673	3.719e-21	-0.0151142	0.051868	0.78741
CeD	Bifidobacterium	rs4084096	A	C	-0.451457	0.0286438	5.765e-56	-0.0189281	0.017153	0.25002
CeD	Bifidobacterium	rs4445406	C	T	-0.136049	0.0197343	5.423e-12	-0.000737925	0.0122683	0.961645
CeD	Bifidobacterium	rs445870	G	A	-0.206041	0.0208192	4.304e-23	0.0353162	0.0124987	0.00493037
CeD	Bifidobacterium	rs4713646	T	C	0.361165	0.0206606	2.006e-68	-0.00460103	0.0134403	0.755057
CeD	Bifidobacterium	rs4821124	C	T	0.151003	0.0230512	5.724e-11	-0.0170397	0.0141333	0.265648
CeD	Bifidobacterium	rs4947256	A	C	-0.24859	0.0341845	3.542e-13	-0.0150423	0.0213636	0.471787
CeD	Bifidobacterium	rs4947324	T	C	-0.250515	0.0322273	7.642e-15	0.0102271	0.0193184	0.572076
CeD	Bifidobacterium	rs525623	T	C	0.517006	0.0249656	2.887e-95	-0.00945608	0.0178675	0.535962
CeD	Bifidobacterium	rs55743914	T	C	0.187309	0.021237	1.145e-18	0.0176893	0.0143143	0.205375
CeD	Bifidobacterium	rs61579022	A	G	0.107957	0.0188338	9.92e-09	0.00190494	0.0119211	0.840985
CeD	Bifidobacterium	rs61907765	T	C	0.161268	0.0221632	3.429e-13	0.00318993	0.0147259	0.843423
CeD	Bifidobacterium	rs6498114	G	T	0.131028	0.0211512	5.834e-10	0.0143449	0.0136103	0.299613
CeD	Bifidobacterium	rs652888	C	T	1.46418	0.0380629	1e-200	-0.0135122	0.0147368	0.328578
CeD	Bifidobacterium	rs6715106	G	A	-0.237369	0.0412053	8.379e-09	0.00897903	0.0261961	0.723731
CeD	Bifidobacterium	rs6904165	T	C	-0.250258	0.039211	1.744e-10	-0.000855523	0.023958	0.884909
CeD	Bifidobacterium	rs6921948	C	A	-0.657973	0.0198041	1e-200	-0.0122694	0.0116422	0.291026
CeD	Bifidobacterium	rs6930435	A	G	0.728514	0.0211957	1e-200	0.00519904	0.0144508	0.681784
CeD	Bifidobacterium	rs6941621	G	A	0.31554	0.0203654	3.81e-54	-0.00735818	0.0130428	0.569133
CeD	Bifidobacterium	rs7104791	T	C	0.14842	0.0221049	1.889e-11	-0.0108502	0.0138341	0.441101
CeD	Bifidobacterium	rs742132	C	T	-0.153151	0.0206399	1.17e-13	-0.00284926	0.0128618	0.831781
CeD	Bifidobacterium	rs744254	G	A	-0.116421	0.0210172	3.036e-08	-0.0053638	0.0128391	0.680915
CeD	Bifidobacterium	rs7616215	C	T	0.111541	0.019283	7.275e-09	0.0175191	0.0121229	0.138552
CeD	Bifidobacterium	rs762324	A	G	-0.391414	0.0420781	1.377e-20	-0.0137031	0.0234833	0.390294
CeD	Bifidobacterium	rs76830965	A	C	0.307485	0.0283999	2.565e-27	0.0278393	0.0189504	0.166964
CeD	Bifidobacterium	rs7749305	C	T	1.04627	0.0271988	1e-200	0.0144084	0.0203013	0.384219
CeD	Bifidobacterium	rs78000963	A	G	-0.47965	0.037483	1.716e-37	0.0415841	0.0255499	0.132075
CeD	Bifidobacterium	rs79758729	G	A	0.162969	0.0290899	2.116e-08	0.0232898	0.0197534	0.23934
CeD	Bifidobacterium	rs806977	G	A	-0.178887	0.0188323	2.12e-21	-0.0107739	0.0118844	0.330245
CeD	Bifidobacterium	rs9261564	T	C	-0.300295	0.0394035	2.517e-14	0.00308503	0.0260682	0.954513
CeD	Bifidobacterium	rs9268326	C	T	-0.794073	0.0212906	1e-200	-0.00210138	0.0118822	0.852757
CeD	Bifidobacterium	rs9268877	A	G	-0.802516	0.0214527	1e-200	-0.0100119	0.0119004	0.395566
CeD	Bifidobacterium	rs9272219	T	G	1.55371	0.0403904	1e-200	-0.00570614	0.0142953	0.699601
CeD	Bifidobacterium	rs9275224	G	A	-1.35635	0.0352597	1e-200	0.0312996	0.0117314	0.00804227
CeD	Bifidobacterium	rs9295661	C	A	0.834213	0.0318173	1.621e-151	0.0154238	0.0243815	0.470076
CeD	Bifidobacterium	rs9404942	T	C	-0.366148	0.044958	3.817e-16	-0.0390014	0.0296452	0.19088
CeD	Bifidobacterium	rs990171	A	C	0.178146	0.0215135	1.225e-16	0.00115934	0.0134742	0.875937
Notes: T1D: type 1 diabetes, CeD: celiac disease. Beta: Estimate coefficient; P-value: P-value from GWAS ; SE: standard error of coefficient estimate.
